# Supplementary material for: SPARTIN: a Bayesian method for the quantification and characterization of cell type interactions in spatial pathology data
Source: Front Genet. 2023 May 18;14:1175603. doi: 10.3389/fgene.2023.1175603 (PMC10232864; doi:10.3389/fgene.2023.1175603)
Supplement: Supplementary file 2 [file Table3.CSV]

Class & Tumor (1)	Immune (2)	Other Cells (3)	Macrophage (4)	Total Cells
Number of Labels	288	349	252	361	1	250
