# Supplementary material for: SPARTIN: a Bayesian method for the quantification and characterization of cell type interactions in spatial pathology data
Source: Front Genet. 2023 May 18;14:1175603. doi: 10.3389/fgene.2023.1175603 (PMC10232864; doi:10.3389/fgene.2023.1175603)
Supplement: Supplementary file 3 [file Table2.CSV]

Cell Type	Spearman Correlation	P-Value
T cell	-0.13	0.014
T cell CD8+	-0.23	< 0.0001
cytotoxicity score	-0.13	0.015
NK cell	-0.17	< 0.01
B cell	-0.21	< 0.0001
Monocyte	-0.19	< 0.001
Macrophage/Monocyte	-0.19	< 0.001
Myeloid dendritic cell	-0.18	< 0.01
Neutrophil	0.017	0.75
Endothelial cell	0.061	0.26
Cancer associated fibroblast	0.14	< 0.01
