# Supplementary material for: SPARTIN: a Bayesian method for the quantification and characterization of cell type interactions in spatial pathology data
Source: Front Genet. 2023 May 18;14:1175603. doi: 10.3389/fgene.2023.1175603 (PMC10232864; doi:10.3389/fgene.2023.1175603)
Supplement: Supplementary file 4 [file Table1.CSV]

Gene	Group	Spearman Correlation	P-Value
CD244	Natural Killer Cell	-0.29	<< 0.0001
CTSS	Antimicrobials	-0.29	<< 0.0001
CCR8	Cytokine Receptors	-0.27	<< 0.0001
CD3G	TCR Signaling Pathway	-0.26	<< 0.0001
PTPRC	TCR Signaling Pathway	-0.26	<< 0.0001
TLR8	Antimicrobials	-0.26	<< 0.0001
ITK	TCR Signaling Pathway	-0.26	<< 0.0001
TLR3	Antimicrobials	-0.25	<< 0.0001
STAT1	Antimicrobials	-0.25	<< 0.0001
TNFRSF9	TNF Family Members Receptors	-0.25	<< 0.0001
EREG	Cytokines	0.24	<< 0.0001
LCK	TCR Signaling Pathway	-0.24	< 0.0001
PIK3CG	TCR Signaling Pathway	-0.24	< 0.0001
ERAP1	Antigen Processing and Presentation	-0.24	< 0.0001
TNFSF14	TNF Family Members	-0.23	< 0.0001
IL6R	Interleukins Receptors	-0.23	< 0.0001
CIITA	Antigen Processing and Presentation	-0.23	< 0.0001
ICOS	TCR Signaling Pathway	-0.23	< 0.0001
DES	Antimicrobials	0.23	< 0.0001
APLN	Cytokines	0.23	< 0.0001
IFIH1	Antimicrobials	-0.23	< 0.0001
RFX5	Antigen Processing and Presentation	-0.23	< 0.0001
LYZ	Antimicrobials	-0.23	< 0.0001
CXCR6	Cytokine Receptors	-0.23	< 0.0001
CRABP1	Antimicrobials	0.23	< 0.0001
CYBB	Antimicrobials	-0.23	< 0.0001
