# Supplementary material for: SPARTIN: a Bayesian method for the quantification and characterization of cell type interactions in spatial pathology data
Source: Front Genet. 2023 May 18;14:1175603. doi: 10.3389/fgene.2023.1175603 (PMC10232864; doi:10.3389/fgene.2023.1175603)
Supplement: Supplementary file 5 [file DataSheet1.CSV]

id	avg_logit_CTIP	avg_logit_gcross	avg_logit_mcon	years_to_birth	Tumor_purity	pathologic_stage	pathology_T_stage	pathology_N_stage	pathology_M_stage	gender	radiation_therapy	race	ethnicity	overall_survival	status	overallsurvival	stage
TCGA-3N-A9WB-06A	2.2057917688904394	1.8205580433362067	-1.2905575139725116	0.8076043257740433	0.9267	stagei	t1	NA	m0	male	no	white	nothispanicorlatino	518	1	518,1	1
TCGA-3N-A9WC-06A	-0.33591238987783956	2.1920046150116996	-1.5347330597899507	1.5078965827704645	0.6	stageii	t2	NA	m0	male	no	white	nothispanicorlatino	2022	0	2022,0	2
TCGA-3N-A9WD-06A	3.1715904295165154	2.153435104818582	-1.4735685463148842	1.5078965827704645	0.7653	stageiii	t2	n1	m0	male	no	white	nothispanicorlatino	395	1	395,1	3
TCGA-BF-A1PU-01A	3.4708514871230727	2.5474743190695937	-1.7363454782392078	-0.7839689855814593	0.9253	stageii	t4	n0	m0	female	no	white	NA	387	0	387,0	2
TCGA-BF-A1PV-01A	2.299722380891613	2.4201770338573954	-1.6388911563135933	0.9985931231367037	0.949	stageii	t4	n0	m0	female	no	white	NA	NA	NA	NA,NA	2
TCGA-BF-A1PX-01A	3.1051513672780393	2.3931797495246334	-1.8364707037170265	-0.14733966103925827	0.4605	stageiii	t4	n2	m0	male	no	white	nothispanicorlatino	282	1	282,1	3
TCGA-BF-A1PZ-01A	1.4534717128026948	1.9827556707483875	-1.3751398511287005	0.8076043257740433	0.9223	stageii	t4	n0	m0	female	no	white	nothispanicorlatino	853	0	853,0	2
TCGA-BF-A1Q0-01A	3.3991088000690435	2.422964330031854	-1.9546355279539187	1.3805707178620243	0.7019	stageii	t4	n0	m0	male	no	white	nothispanicorlatino	831	0	831,0	2
TCGA-BF-A3DJ-01A	0.908584497686748	2.5936157237407937	-1.8774462171507544	-1.4205983101236603	0.7019	stageiii	t4	n1	m0	female	no	white	NA	464	0	464,0	3
TCGA-BF-A3DL-01A	1.759184097087253	1.5592154026624845	-1.2134151207822403	1.6352224476789048	0.8493	stageiii	t3	n2	m0	female	no	white	nothispanicorlatino	769	0	769,0	3
TCGA-BF-A3DM-01A	3.5427210755361003	1.3161986997441744	-1.2225442484087523	0.2983008661402825	0.9253	stageii	t2	n0	m0	male	no	white	nothispanicorlatino	601	0	601,0	2
TCGA-BF-A3DN-01A	1.4628150465366225	1.9333464007343126	-1.4033479750710134	1.4442336503162445	0.8286	stageiii	t3	n3	m0	female	no	white	hispanicorlatino	717	0	717,0	3
TCGA-BF-A5EO-01A	2.298462700962498	2.1542522257351493	-1.5634194965198163	0.4256267310487227	0.7781	stageii	t4	n0	m0	male	no	white	nothispanicorlatino	703	0	703,0	2
TCGA-BF-A5EP-01A	2.1570467769237314	1.654641272324273	-1.2675473500809167	1.0622560555909237	0.7409	stageiii	t4	n3	m0	female	no	white	nothispanicorlatino	335	0	335,0	3
TCGA-BF-A5EQ-01A	3.387981006740134	2.1975809105158772	-1.536494975328537	0.2983008661402825	0.742	stageii	t4	n0	m0	male	no	white	nothispanicorlatino	323	0	323,0	2
TCGA-BF-A5ER-01A	1.6878915522671563	1.4162486852700766	-1.2455010031610054	0.2983008661402825	0.8488	stageii	t4	n0	m0	male	no	white	nothispanicorlatino	327	0	327,0	2
TCGA-BF-A5ES-01A	0.8822182602397223	2.1815959453940104	-1.6269011727112288	1.125918988045144	0.7759	stageii	t4	n0	m0	female	no	white	nothispanicorlatino	490	0	490,0	2
TCGA-D3-A1Q1-06A	4.82912751441459	1.7325151272238684	-1.2450834129627646	1.3169077854078042	0.8698	stageiii	t1	n3	m0	female	no	white	nothispanicorlatino	504	1	504,1	3
TCGA-D3-A1Q4-06A	3.5730317996113405	2.4109390674579116	-1.581151938883802	-0.3383284584019186	0.7201	stageiii	t2	n1	m0	female	no	white	nothispanicorlatino	3408	0	3408,0	3
TCGA-D3-A1Q6-06A	0.8478594489595771	1.7836746735744193	-1.330456430463886	-0.21100259349347836	0.836	stageiii	t4	n1	m0	male	no	white	nothispanicorlatino	2184	1	2184,1	3
TCGA-D3-A1Q7-06A	1.6959959593875558	2.33422526849255	-1.6237627013954172	-1.0386207153983398	0.4524	stagei	t1	n0	m0	female	yes	white	nothispanicorlatino	4053	0	4053,0	1
TCGA-D3-A1Q9-06A	1.5530096155156035	2.0320209807821885	-1.4312128564702302	0.8712672582282635	0.7988	stageiii	t4	n2	m0	male	no	white	nothispanicorlatino	961	1	961,1	3
TCGA-D3-A1QA-06A	1.518250776673473	2.792814069120366	-1.9666841973568474	-0.21100259349347836	0.836	stagei	t2	n0	m0	male	no	white	nothispanicorlatino	2765	0	2765,0	1
TCGA-D3-A1QA-07A	1.895716447292075	2.6142312789417455	-1.955569914387203	-0.21100259349347836	0.836	stagei	t2	n0	m0	male	no	white	nothispanicorlatino	2765	0	2765,0	1
TCGA-D3-A1QB-06A	-0.07344231620187777	2.090573322065996	-1.5031154662492978	1.0622560555909237	0.5201	stageiii	t0	n2	m0	female	no	white	nothispanicorlatino	2912	0	2912,0	3
TCGA-D3-A2J6-06A	1.9001969281543873	1.8977656208124583	-1.3190901631614547	0.4256267310487227	0.8045	stageii	t3	n0	m0	male	no	white	nothispanicorlatino	1321	1	1321,1	2
TCGA-D3-A2J7-06A	-0.9312515920333951	1.1650327061632422	-1.641822009916603	0.552952595957163	0.6666	stageiii	t3	n1	m0	male	no	white	nothispanicorlatino	3136	1	3136,1	3
TCGA-D3-A2J8-06A	0.1172668443415567	2.302833775998116	-1.6716029903882712	-0.6566431206730191	0.4212	stagei	t2	n0	m0	male	no	white	nothispanicorlatino	1992	1	1992,1	1
TCGA-D3-A2J9-06A	2.2022944392940316	2.8757537790911227	-2.0794218242119205	1.0622560555909237	0.2714	stageiii	t4	n3	m0	male	no	white	nothispanicorlatino	723	1	723,1	3
TCGA-D3-A2JA-06A	2.17625626785554	2.2783762548501896	-1.519936679709627	0.616615528411383	0.5295	stageiii	t2	n1	m0	male	no	white	nothispanicorlatino	3514	0	3514,0	3
TCGA-D3-A2JC-06A	-0.21703894062578746	2.369351890143189	-1.7040666410056748	-0.3383284584019186	0.6835	stageiii	t0	n2	m0	female	no	white	nothispanicorlatino	2639	0	2639,0	3
TCGA-D3-A2JD-06A	1.605726054953044	1.781181725408717	-1.2585266941882454	-0.02001379613081805	0.634	stageiii	t4	n1	m0	male	no	white	nothispanicorlatino	361	1	361,1	3
TCGA-D3-A2JE-06A	5.018709085493039	2.439038796009223	-1.4609843485576262	1.0622560555909237	0.7913	stageiii	NA	n3	m0	female	no	white	nothispanicorlatino	841	1	841,1	3
TCGA-D3-A2JH-06A	2.2251184843562344	2.4497287389505247	-1.6638001470414672	0.616615528411383	0.5121	stagei	t1	n0	m0	male	yes	white	nothispanicorlatino	1280	0	1280,0	1
TCGA-D3-A2JK-06A	3.541190535841556	2.2906264399000698	-1.5889316812738512	-2.1845534995743017	0.7254	stageiii	t4	n2	m0	male	no	white	nothispanicorlatino	368	1	368,1	3
TCGA-D3-A2JN-06A	4.401321976417301	2.046239613914234	-1.3903039562766144	-0.7839689855814593	0.6111	stageiii	t0	n1	m0	female	no	white	nothispanicorlatino	2022	1	2022,1	3
TCGA-D3-A2JO-06A	2.283225871198424	2.276673649934801	-1.5660174119770038	-0.5293172557645789	0.5474	stageiii	NA	n3	m0	female	yes	white	nothispanicorlatino	2010	0	2010,0	3
TCGA-D3-A2JP-06A	1.8612269908583514	1.5432735322597537	-1.2713128160703169	-1.3569353776694404	0.6208	stageiii	t0	n3	m0	male	no	white	nothispanicorlatino	1812	0	1812,0	3
TCGA-D3-A3BZ-06A	2.592492783656695	1.877615336306143	-1.4360362281869248	0.2983008661402825	0.379	stageii	t4	n0	m0	male	yes	white	hispanicorlatino	3976	0	3976,0	2
TCGA-D3-A3C6-06A	2.0567635274119005	1.8604223865273883	-1.2691179974184181	-0.2746655259476985	0.8806	stagei	t2	n0	m0	female	no	white	nothispanicorlatino	1766	1	1766,1	1
TCGA-D3-A3C7-06A	4.403802336729468	2.1844477899993304	-1.3787303183385278	-0.08367672858503816	0.6833	stageiii	t0	n1	m0	female	no	white	nothispanicorlatino	1429	0	1429,0	3
TCGA-D3-A3CE-06A	1.7175674841463648	1.5318267806838075	-1.2231196657087982	0.9985931231367037	0.6368	stageiii	t0	n1	m0	female	yes	white	nothispanicorlatino	1832	1	1832,1	3
TCGA-D3-A3CF-06A	0.5593914053104709	2.1577654518447553	-1.4430713588213042	0.17097500123184228	0.5025	stageiii	t4	n3	m0	female	no	white	nothispanicorlatino	746	1	746,1	3
TCGA-D3-A3MO-06A	4.07272861547102	2.527666572945298	-1.812970007736732	-0.7203060531272393	0.9089	stageiii	NA	n2	m0	male	no	white	nothispanicorlatino	284	1	284,1	3
TCGA-D3-A3MR-06A	1.7473447821011927	1.999634154783531	-1.675414787070484	-1.0386207153983398	0.4711	stageiii	t0	n1	m0	male	no	white	nothispanicorlatino	3151	0	3151,0	3
TCGA-D3-A3MV-06A	1.7910891416587789	1.7191841253343576	-1.2851305427945539	-1.2932724452152202	0.8806	stageiii	t2	n2	m0	female	no	white	nothispanicorlatino	1378	0	1378,0	3
TCGA-D3-A51F-06A	2.010330748321627	2.817317602864466	NA	-0.4656543233103588	0.1358	stageiii	t4	n1	m0	male	no	white	nothispanicorlatino	1695	0	1695,0	3
TCGA-D3-A51H-06A	1.9444938385495574	2.480196826496293	NA	0.10731206877762216	0.3154	stageiii	t1	n3	m0	male	no	white	nothispanicorlatino	1714	0	1714,0	3
TCGA-D3-A51J-06A	1.2645774117798199	2.218868158978311	-1.530602868815455	-2.5028681618454023	0.4934	stageiii	t0	n1	m0	male	no	white	nothispanicorlatino	4414	0	4414,0	3
TCGA-D3-A51K-06A	3.872681613185472	2.5820618404576496	-1.674864972042071	-0.4656543233103588	0.7831	stageiii	t.is	n2	m0	male	no	white	hispanicorlatino	1002	0	1002,0	3
TCGA-D3-A51R-06A	3.0716447171250962	2.614804042642726	-1.8332709307018067	0.10731206877762216	0.7913	stageii	t3	n0	m0	male	no	white	nothispanicorlatino	1941	0	1941,0	2
TCGA-D3-A51T-06A	1.1609699265203415	2.4713330586805027	-1.708897591134949	0.04364913632340205	0.8351	stageiii	t4	n1	m0	female	yes	white	nothispanicorlatino	818	0	818,0	3
TCGA-D3-A5GL-06A	3.6712436295715163	1.6166634318629791	-1.129270020157716	0.9985931231367037	0.914	stagei	t2	n0	m0	male	yes	white	nothispanicorlatino	3826	0	3826,0	1
TCGA-D3-A5GN-06A	1.605111839128361	2.051463202414817	-1.3954473742293803	-2.7575198916622825	0.7413	stagei	t1	n0	m0	female	yes	white	nothispanicorlatino	4129	0	4129,0	1
TCGA-D3-A5GO-06A	0.31887493009666956	1.9110399363760535	-1.3749009819108973	0.17097500123184228	0.712	stageii	t4	n0	m0	male	no	white	nothispanicorlatino	4195	0	4195,0	2
TCGA-D3-A5GR-06A	-0.32132042374747655	1.45651953095297	-1.5624467062019332	-2.2482164320285216	0.5875	stageiii	t1	n1	m0	female	no	white	nothispanicorlatino	5424	0	5424,0	3
TCGA-D3-A5GT-01A	4.325090583583255	2.367464053419214	-1.4259309184225553	-0.9749577829441196	0.9619	stageiii	t2	n3	m0	male	no	white	hispanicorlatino	487	0	487,0	3
TCGA-D3-A5GU-06A	3.8386266993898017	0.8439926345190437	NA	-1.4205983101236603	0.836	stagei	t1	n0	m0	male	no	white	nothispanicorlatino	3808	0	3808,0	1
TCGA-D3-A8GB-06A	3.5752293928124166	2.4570164869573796	-1.6542887710437757	-0.6566431206730191	0.3837	stageiii	t3	n1	m0	male	no	white	nothispanicorlatino	938	1	938,1	3
TCGA-D3-A8GC-06A	1.1142441838417303	1.4397936459289298	-1.2652712178611136	-0.6566431206730191	0.8785	stageiii	NA	n3	m0	male	yes	white	nothispanicorlatino	2421	1	2421,1	3
TCGA-D3-A8GD-06A	1.3078917601941085	2.5145373105702773	-1.7641056073218488	0.2983008661402825	0.4419	stageiii	t4	n3	m0	female	no	white	nothispanicorlatino	718	0	718,0	3
TCGA-D3-A8GI-06A	2.0370371612554834	1.3642914237202206	-1.2143390759888564	0.616615528411383	0.8571	stagei	t1	n0	m0	male	no	white	nothispanicorlatino	1780	1	1780,1	1
TCGA-D3-A8GJ-06A	2.471061445641577	2.665285490964082	-1.7308276291171185	-2.5665310942996222	0.4833	stageii	t3	n0	m0	male	no	white	nothispanicorlatino	7342	0	7342,0	2
TCGA-D3-A8GK-06A	1.9131724428416175	2.1525939886446577	-1.3826698263658068	-0.8476319180356794	0.9253	stageii	t3	n0	m0	male	yes	white	nothispanicorlatino	5177	0	5177,0	2
TCGA-D3-A8GL-06A	3.2955434417986016	2.1758550148936093	-1.452243568701301	-0.9749577829441196	0.9764	stageiii	t2	n1	m0	male	no	white	nothispanicorlatino	2711	1	2711,1	3
TCGA-D3-A8GM-06A	1.2387403445690242	1.8468402609730352	-1.3853463143400315	0.9349301906824835	0.7744	stageii	t3	n0	m0	male	yes	white	nothispanicorlatino	3259	1	3259,1	2
TCGA-D3-A8GP-06A	1.5949881840019093	2.007153177293906	-1.463665995956527	1.189581920499364	0.9253	stageiii	t2	n2	m0	male	no	white	nothispanicorlatino	4646	0	4646,0	3
TCGA-D3-A8GQ-06A	0.29298268931251065	1.6744583509848041	-1.2576926856351687	0.4892896635029428	0.836	stageii	t3	n0	m0	male	no	white	nothispanicorlatino	884	1	884,1	2
TCGA-D3-A8GS-06A	2.022450080534022	1.8364277484829457	-1.4056696283966892	-0.4019913908561387	0.6711	stagei	t1	n0	m0	male	no	white	nothispanicorlatino	3564	1	3564,1	1
TCGA-D9-A3Z1-06A	0.42517870406768	2.298903305873979	-1.5809960667737646	0.4892896635029428	0.5976	stageiii	t2	n3	m0	male	no	white	nothispanicorlatino	468	1	468,1	3
TCGA-D9-A3Z3-06A	1.1535268158218033	1.84898580298346	-1.333218570235059	-1.229609512761	0.6201	stageiii	t3	n1	m0	female	no	white	nothispanicorlatino	678	0	678,0	3
TCGA-D9-A3Z4-01A	1.3318252958636223	1.7844367319308478	-1.3751468804545701	-0.2746655259476985	0.8105	stageiii	t4	n3	m0	male	no	white	nothispanicorlatino	519	1	519,1	3
TCGA-D9-A4Z2-01A	1.0266193956897622	1.5462813135344848	-1.253684308643625	-0.5293172557645789	0.7913	stageiii	t4	n3	m0	male	no	white	nothispanicorlatino	190	1	190,1	3
TCGA-D9-A4Z3-01A	0.43162927851353916	1.8634231425040493	-1.3000921369976572	0.9349301906824835	0.859	stageiii	t4	n1	m0	female	no	white	nothispanicorlatino	505	0	505,0	3
TCGA-D9-A4Z5-01A	3.6807329503510813	1.8461350174218205	-1.2709602787605	0.616615528411383	0.9072	stageii	t4	n0	m0	male	no	white	nothispanicorlatino	218	0	218,0	2
TCGA-D9-A4Z6-06A	1.0979002796728723	1.4976301047472815	-1.2246194431993944	-0.2746655259476985	0.8806	stageiii	t3	n1	m0	male	no	white	nothispanicorlatino	561	1	561,1	3
TCGA-D9-A6E9-06A	0.976429603753339	2.1400662308822818	-1.6778916776212205	1.0622560555909237	0.4904	stageiii	t3	n1	m0	female	no	white	nothispanicorlatino	301	0	301,0	3
TCGA-D9-A6EA-06A	2.0007641792482507	0.6741794870601172	-1.229070536702362	0.7439413933198232	0.9387	stageiii	t4	n3	m0	male	no	white	nothispanicorlatino	766	0	766,0	3
TCGA-D9-A6EC-06A	0.9269642105925024	0.5487327558937556	-1.3279903427578024	-0.14733966103925827	0.9391	stageiii	t3	n1	m0	male	no	white	nothispanicorlatino	2359	0	2359,0	3
TCGA-D9-A6EG-06A	1.5682460944358754	1.4240057566175242	-1.245448229050386	-0.14733966103925827	0.8975	stageiii	t4	n1	m0	male	no	white	nothispanicorlatino	698	1	698,1	3
TCGA-DA-A1HV-06A	2.7272083526410458	2.2141422553444743	-1.546191591572977	1.0622560555909237	0.6554	stageiii	t0	n2	m0	female	no	white	nothispanicorlatino	2329	0	2329,0	3
TCGA-DA-A1HW-06A	1.8103786791885832	2.4203430132912955	-1.7189948982392653	-1.3569353776694404	0.6165	stageiii	t1	n1	m0	female	no	white	nothispanicorlatino	1096	1	1096,1	3
TCGA-DA-A1HY-06A	3.6243326875901123	2.0476620765870477	-1.3903119190471576	-1.0386207153983398	0.8282	stageiii	t2	n1	m0	male	no	white	nothispanicorlatino	4407	0	4407,0	3
TCGA-DA-A1I1-06A	3.4243851653223665	1.7997624488467088	-1.366179007005258	-0.21100259349347836	0.6089	stageiii	t0	n2	m0	male	no	white	nothispanicorlatino	6768	0	6768,0	3
TCGA-DA-A1I2-06A	4.030982035103661	2.197823618459306	-1.4312707197211572	-0.8476319180356794	0.7923	stageiii	t4	n2	m0	male	no	white	nothispanicorlatino	5370	1	5370,1	3
TCGA-DA-A1I4-06A	4.282024407732441	1.685441248381141	-1.3496288468791307	-0.4656543233103588	0.5223	stageiii	t3	n2	m0	male	no	white	nothispanicorlatino	1093	1	1093,1	3
TCGA-DA-A1I7-06A	2.937563505954641	1.5659539792945225	-1.28851672512215	0.23463793368606237	0.7466	stageiii	t0	n2	m0	male	no	white	nothispanicorlatino	2703	0	2703,0	3
TCGA-DA-A1I8-06A	2.4440684368076995	0.933070599778049	-1.2446478593288817	0.2983008661402825	0.8222	stageii	t4	n0	m0	female	no	white	nothispanicorlatino	1640	1	1640,1	2
TCGA-DA-A1IA-06A	2.480526237924968	1.6043138564829835	-1.269771971672925	-1.6752500399405408	0.9352	stageiii	t2	n1	m0	female	no	white	nothispanicorlatino	2005	1	2005,1	3
TCGA-DA-A1IB-06A	2.848962960786065	2.835739819652936	-2.196978648581714	0.6802784608656032	0.2138	stageiii	t2	n2	m0	female	no	white	nothispanicorlatino	1235	1	1235,1	3
TCGA-DA-A1IC-06A	1.295677903487987	1.7244175377209776	-1.2494552513948998	1.4442336503162445	0.8057	stageiii	t3	n2	m0	male	no	white	nothispanicorlatino	2071	1	2071,1	3
TCGA-DA-A3F2-06A	1.9282780775726334	3.0839119463749793	-2.741870596543666	-0.21100259349347836	0.1274	stageiii	t4	n2	m0	male	no	white	nothispanicorlatino	1032	1	1032,1	3
TCGA-DA-A3F3-06A	-0.060411321687531314	1.531734849879629	-1.2671268315810105	-0.4019913908561387	0.7913	stageiii	t0	n2	m0	male	no	white	nothispanicorlatino	319	1	319,1	3
TCGA-DA-A3F5-06A	-0.43785729633861803	1.5646095132359001	-1.2768768309163105	-0.8476319180356794	0.7913	stagei	t1	n0	m0	male	no	white	nothispanicorlatino	6873	1	6873,1	1
TCGA-DA-A3F8-06A	-1.0077306572497833	1.7472335839729558	-1.5577672898191053	-1.229609512761	0.3529	stageiii	t2	n2	m0	male	no	white	nothispanicorlatino	1319	0	1319,0	3
TCGA-DA-A95V-06A	1.0577172515351838	1.8988256921935989	-1.392318307564212	1.5715595152246846	0.7277	stageii	t4	n0	NA	female	no	white	nothispanicorlatino	2193	0	2193,0	2
TCGA-DA-A95W-06A	0.7610958185765027	2.446195126283352	-1.6985449076298473	-0.4019913908561387	0.8885	stageiii	NA	n1	m0	male	no	white	NA	1136	0	1136,0	3
TCGA-DA-A95X-06A	0.9911042585861366	1.8762759409198329	-1.378836071564324	0.23463793368606237	0.7913	stagei	t2	n0	m0	male	no	white	nothispanicorlatino	2249	0	2249,0	1
TCGA-DA-A95Y-06A	1.0006049987166759	1.9883311882642984	-1.3459936506485524	0.616615528411383	0.7913	stageii	t4	n0	m0	male	no	white	nothispanicorlatino	430	1	430,1	2
TCGA-EB-A1NK-01A	2.751241901489542	1.5342955848518003	-1.2366714249804887	-0.6566431206730191	0.7466	stageii	t4	n0	m0	male	no	white	nothispanicorlatino	1039	0	1039,0	2
TCGA-EB-A24D-01A	2.5610377258045136	1.9338911060541366	-1.3448484908996576	0.8712672582282635	0.9111	stageiii	t4	n2	m0	male	no	white	nothispanicorlatino	645	0	645,0	3
TCGA-EB-A299-01A	2.3003842174582734	1.7691991901347537	-1.3727652626343372	0.2983008661402825	0.6719	stageii	t2	n0	m0	male	no	white	nothispanicorlatino	378	0	378,0	2
TCGA-EB-A3HV-01A	2.080867444957276	2.392335334374386	-1.8483969105128513	-1.3569353776694404	0.7466	stageii	t4	n0	m0	male	no	white	nothispanicorlatino	39	0	39,0	2
TCGA-EB-A3XB-01A	2.1236016656048173	1.7810059384799497	-1.3701645389643844	0.2983008661402825	0.8136	stageii	t4	NA	m0	male	no	white	nothispanicorlatino	796	0	796,0	2
TCGA-EB-A3XC-01A	1.8902611776348552	1.540134780799697	-1.2374351085430433	0.9985931231367037	0.7913	stageii	t4	n0	m0	male	no	white	nothispanicorlatino	650	0	650,0	2
TCGA-EB-A3XD-01A	2.8753015524570014	2.3149426179197627	-1.6660632473008021	-0.3383284584019186	0.6126	stageii	t4	NA	m0	female	no	white	nothispanicorlatino	1160	0	1160,0	2
TCGA-EB-A3XE-01A	1.934016830281438	2.7016015861416	-2.009117601765169	1.189581920499364	0.7913	stageii	t3	n0	m0	female	no	white	nothispanicorlatino	180	0	180,0	2
TCGA-EB-A3XF-01A	2.308441063852166	2.579442635417708	-1.8040353228456767	-0.08367672858503816	0.7905	stageii	t4	n0	m0	male	no	white	nothispanicorlatino	278	0	278,0	2
TCGA-EB-A3Y6-01A	1.917909056416705	1.5300338588211726	-1.3251967999572396	-0.14733966103925827	0.7466	stageii	t4	n0	m0	female	no	white	nothispanicorlatino	126	0	126,0	2
TCGA-EB-A3Y7-01A	2.602002404513177	1.780222698632595	-1.3774988390998308	1.762548312587345	0.6573	stageiii	t3	n2	m0	female	no	white	nothispanicorlatino	326	1	326,1	3
TCGA-EB-A41A-01A	1.9407784247480422	2.799456976733095	-2.0973787951072667	2.0172000424042253	0.9254	stageii	t4	n0	m0	male	no	white	nothispanicorlatino	262	0	262,0	2
TCGA-EB-A41B-01A	2.031215623972996	2.3479164971512554	-1.539594907705761	1.125918988045144	0.9432	stageii	t4	n0	m0	female	no	white	nothispanicorlatino	291	0	291,0	2
TCGA-EB-A42Y-01A	0.6346730333032018	2.0551503779895275	-1.4667083484644465	0.9349301906824835	0.8398	stageii	t4	n0	m0	female	no	asian	nothispanicorlatino	721	1	721,1	2
TCGA-EB-A42Z-01A	2.731167475962627	1.0756816226644994	-1.2544288583397358	-0.592980188218799	0.836	stageiii	t4	n1	m0	male	no	asian	nothispanicorlatino	441	0	441,0	3
TCGA-EB-A430-01A	1.7288222818796994	1.8062748455673685	-1.4714366229490274	1.5715595152246846	0.7913	stageii	t4	n0	m0	male	no	white	nothispanicorlatino	NA	NA	NA,NA	2
TCGA-EB-A431-01A	1.1571817937849658	1.5219994518186621	-1.2641261648340012	-1.5479241750321007	0.9253	stageii	t4	n0	m0	male	no	white	nothispanicorlatino	568	0	568,0	2
TCGA-EB-A44N-01A	3.999562551442487	2.31251990234776	-1.6537375921489565	0.04364913632340205	0.7405	stageii	t4	n0	m0	male	no	white	nothispanicorlatino	205	1	205,1	2
TCGA-EB-A44O-01A	2.5965050326895933	1.5132049726960255	-1.1908113999024796	0.6802784608656032	0.7519	stageii	t4	n0	m0	male	no	white	nothispanicorlatino	81	0	81,0	2
TCGA-EB-A44P-01A	4.030286284807003	2.5964539201458403	-1.7229653890494148	-0.02001379613081805	0.7913	stageii	t4	n0	m0	female	no	white	nothispanicorlatino	741	0	741,0	2
TCGA-EB-A44Q-06A	0.09096405297118232	3.033062560771418	-2.397906894878584	-0.4656543233103588	0.6256	stageiii	NA	n3	m0	female	no	asian	nothispanicorlatino	422	0	422,0	3
TCGA-EB-A44R-06A	0.4966708535138291	2.0301243912991613	-1.412232330959297	-0.4019913908561387	0.7744	stageiii	NA	n2	m0	male	no	asian	nothispanicorlatino	315	1	315,1	3
TCGA-EB-A4IQ-01A	2.8430029556060736	1.9964812336367028	-1.4246106328153751	-1.0386207153983398	0.836	stageiii	t4	n1	m0	female	no	asian	nothispanicorlatino	636	1	636,1	3
TCGA-EB-A4IS-01A	2.107611448087548	2.412606883520678	-1.6589144057870864	1.189581920499364	0.5158	stageii	t3	NA	m0	male	no	white	nothispanicorlatino	774	0	774,0	2
TCGA-EB-A4OY-01A	1.478356212536564	2.4068423866716993	-1.5937495397002899	0.4256267310487227	0.7913	stageiii	t4	n1	m0	female	no	white	nothispanicorlatino	977	0	977,0	3
TCGA-EB-A4OZ-01A	3.353218953179093	2.7418199188545866	-1.9389119108192319	-1.10228364785256	0.5537	stageiii	t4	n3	m0	female	no	white	nothispanicorlatino	620	0	620,0	3
TCGA-EB-A4P0-01A	1.832644006623297	1.8965715270457775	-1.364301684583198	1.5078965827704645	0.7466	stageii	t4	n0	m0	male	no	white	nothispanicorlatino	326	1	326,1	2
TCGA-EB-A4XL-01A	3.2372175680004056	2.8020463996159344	-2.270869221986876	-0.14733966103925827	0.7705	stageii	t4	NA	m0	female	no	white	nothispanicorlatino	777	0	777,0	2
TCGA-EB-A551-01A	2.4309958803335125	2.3791617827166474	-1.5802558636068647	1.253244852953584	0.5706	stageiii	t4	n2	m0	female	no	white	nothispanicorlatino	590	0	590,0	3
TCGA-EB-A553-01A	4.7310367789212595	2.003016019728722	-1.4885180990783264	0.23463793368606237	0.7732	stageii	t4	n0	m0	male	no	white	nothispanicorlatino	226	0	226,0	2
TCGA-EB-A57M-01A	1.1908439453984618	2.2041035101118016	-1.4546571281586627	-0.14733966103925827	0.7056	stageiii	t4	n1	m0	male	no	asian	nothispanicorlatino	472	1	472,1	3
TCGA-EB-A5KH-06A	3.0478106958817452	1.6588384114921	-1.4115035663513966	-0.21100259349347836	0.8467	stageiii	t0	n1	m0	male	no	asian	nothispanicorlatino	619	1	619,1	3
TCGA-EB-A5SE-01A	1.1946298660205927	2.0068353590944414	-1.3700258282684488	0.9349301906824835	0.8806	stageii	t3	NA	m0	male	no	white	nothispanicorlatino	401	1	401,1	2
TCGA-EB-A5SF-01A	2.367251365147288	1.895415768306661	-1.3962719849931682	1.253244852953584	0.8304	stageii	t4	NA	m0	female	no	white	nothispanicorlatino	369	1	369,1	2
TCGA-EB-A5SH-06A	2.5515813668833927	1.7603110326295277	-1.293179667008103	0.10731206877762216	0.8454	stageiii	t4	n0	m0	female	no	white	nothispanicorlatino	1643	0	1643,0	3
TCGA-EB-A5UL-06A	4.287078014702327	2.016873710465591	-1.678416210001933	0.8076043257740433	0.7915	stageiii	NA	n1	m0	male	no	white	nothispanicorlatino	891	0	891,0	3
TCGA-EB-A5UM-01A	3.989224527687879	2.782879955001935	-2.0316447153146067	-0.6566431206730191	0.7786	stageii	t4	n0	m0	female	no	white	nothispanicorlatino	779	0	779,0	2
TCGA-EB-A5UN-06A	0.9103142479182458	1.4928060588681606	-1.421656654659793	-0.592980188218799	0.7466	stageii	t4	NA	m0	male	no	white	nothispanicorlatino	1792	0	1792,0	2
TCGA-EB-A5VU-01A	2.850105341900796	1.2433455349646947	-1.3368546094817613	-0.14733966103925827	0.8717	stageiii	t4	n1	m0	male	no	asian	nothispanicorlatino	321	1	321,1	3
TCGA-EB-A5VV-06A	5.282279711569997	2.9939427925743614	-2.314722390977958	0.9985931231367037	0.1224	stageiii	t3	n1	m0	female	no	white	nothispanicorlatino	214	0	214,0	3
TCGA-EB-A6L9-06A	1.618271719261973	2.3881914804478535	-1.6587848536019392	-0.21100259349347836	0.4387	stageiii	NA	n3	m0	male	no	asian	nothispanicorlatino	1109	0	1109,0	3
TCGA-EB-A6QY-01A	1.8598898821162546	1.6195950715205458	-1.2737878844414248	0.8076043257740433	0.7913	stageii	t4	n0	m0	male	no	white	nothispanicorlatino	382	0	382,0	2
TCGA-EB-A6QZ-01A	1.6203382935687392	2.176454185459232	-1.4754893016320314	1.125918988045144	0.7913	stageii	t3	n0	m0	female	yes	white	nothispanicorlatino	352	1	352,1	2
TCGA-EB-A6R0-01A	1.6667945815418643	2.509397622854281	-1.685074306212361	-0.02001379613081805	0.7816	stageii	t4	n0	m0	female	no	white	nothispanicorlatino	608	1	608,1	2
TCGA-EE-A17X-06A	2.5904177363257554	2.55233959455656	-1.7630957318294762	-0.2746655259476985	0.836	stagei	t1	n0	m0	male	no	white	NA	907	1	907,1	1
TCGA-EE-A17Y-06A	2.32544166818856	1.3843128723360922	-1.2602205343523734	0.6802784608656032	0.836	stageiii	t3	n1	m0	male	no	asian	NA	828	1	828,1	3
TCGA-EE-A17Z-06A	3.5558628180847323	2.0852128806408246	-1.4298434169696594	-0.08367672858503816	0.9253	stageii	t4	n0	m0	male	no	white	nothispanicorlatino	263	1	263,1	2
TCGA-EE-A181-06A	0.4431461619888322	2.1879946452382795	-1.5725965068293433	1.5078965827704645	0.6788	stageii	t3	n0	m0	female	no	white	nothispanicorlatino	1026	1	1026,1	2
TCGA-EE-A182-06A	1.4982827430666115	1.6189129579912642	-1.2547333335865656	1.6352224476789048	0.6689	stageiii	t4	n1	m0	female	no	white	nothispanicorlatino	447	1	447,1	3
TCGA-EE-A185-06A	1.9233595249826405	2.0562570171491523	-1.4256060827170676	-0.21100259349347836	0.9253	stageiii	t4	n3	m0	female	no	white	nothispanicorlatino	151	1	151,1	3
TCGA-EE-A20B-06A	2.8151384243536453	2.664582809256701	-1.923226792927316	0.4892896635029428	0.691	stageii	t3	n0	m0	female	no	white	nothispanicorlatino	4070	0	4070,0	2
TCGA-EE-A20F-06A	1.4888981824959326	2.5138417601190115	-1.6858771557284613	-0.3383284584019186	0.7416	stagei	t1	n0	m0	male	yes	white	nothispanicorlatino	2785	0	2785,0	1
TCGA-EE-A20H-06A	3.522606053356764	2.391512356538552	-1.566817732820336	-0.14733966103925827	0.9253	stagei	t2	n0	m0	male	no	white	nothispanicorlatino	5118	1	5118,1	1
TCGA-EE-A29A-06A	2.0518693265893395	1.360208763675401	-1.2159570640511153	0.616615528411383	0.8786	stageiii	t3	n1	m0	male	no	white	NA	1927	1	1927,1	3
TCGA-EE-A29B-06A	0.7897914815075727	2.604692984582686	-1.854565685784463	0.552952595957163	0.8806	stageii	t3	n0	m0	male	no	white	nothispanicorlatino	2588	1	2588,1	2
TCGA-EE-A29C-06A	3.015398246023739	2.3572554063360576	-1.782889645632194	-2.439205229391182	0.651	stagei	t2	n0	m0	male	no	white	nothispanicorlatino	2402	1	2402,1	1
TCGA-EE-A29D-06A	-0.04018312750665972	2.0209480154045876	-1.3947246312219472	1.826211245041565	0.8806	stageiii	t3	n1	m0	male	no	white	nothispanicorlatino	425	1	425,1	3
TCGA-EE-A29E-06A	0.9928760467850333	2.086786923778671	-1.4124752726562717	-0.2746655259476985	0.8806	stageiii	t3	n1	m0	male	no	white	nothispanicorlatino	1940	0	1940,0	3
TCGA-EE-A29G-06A	1.2128690113759306	2.0341031789428867	-1.4767241600061316	-0.3383284584019186	0.7467	stageiii	t4	n2	m0	male	no	white	nothispanicorlatino	2192	1	2192,1	3
TCGA-EE-A29H-06A	0.2504748231798437	1.8408843440508182	-1.3737714969776038	0.04364913632340205	0.7913	stagei	t1	n0	m0	female	no	white	nothispanicorlatino	1966	0	1966,0	1
TCGA-EE-A29L-06A	0.41449825364560733	1.943405685613313	-1.337509399571198	1.253244852953584	0.8806	stageiii	t4	n3	m0	male	no	white	nothispanicorlatino	79	1	79,1	3
TCGA-EE-A29M-06A	1.095549319147426	2.2515766395100116	-1.5960785821943333	-1.6115871074863206	0.81	stagei	t2	n0	m0	female	no	white	nothispanicorlatino	1729	0	1729,0	1
TCGA-EE-A29P-06A	1.4720903576993059	2.5873199931499435	-1.7380976029884059	0.9349301906824835	0.5956	stageii	t4	n0	m0	female	no	white	nothispanicorlatino	1716	0	1716,0	2
TCGA-EE-A29Q-06A	1.0281588384950011	2.2450282816142533	-1.4933426871313902	0.7439413933198232	0.836	stageii	t3	n0	m0	female	no	white	nothispanicorlatino	2030	1	2030,1	2
TCGA-EE-A29R-06A	3.061773865294	1.7440257539403845	-1.3349978866551628	-0.6566431206730191	0.8239	stageiii	t3	n1	m0	female	no	white	nothispanicorlatino	440	0	440,0	3
TCGA-EE-A29S-06A	3.3377956165438816	2.4138591865856163	-1.6418845456787088	1.3169077854078042	0.7291	stageii	t3	n0	m0	male	no	white	nothispanicorlatino	1864	1	1864,1	2
TCGA-EE-A29V-06A	0.18047496778100733	1.9425101634506656	-1.4113947058964598	1.6988853801331247	0.8985	stageiii	t3	n1	m0	male	no	white	nothispanicorlatino	787	1	787,1	3
TCGA-EE-A29X-06A	0.6095238474747099	2.464974254023176	-1.641101099533432	-0.02001379613081805	0.6642	stagei	t2	n0	m0	female	no	white	nothispanicorlatino	545	1	545,1	1
TCGA-EE-A2A0-06A	3.0252171397201613	2.092352269204401	-1.480577214995318	1.189581920499364	0.5329	stageii	t3	n0	m0	female	no	white	nothispanicorlatino	1424	1	1424,1	2
TCGA-EE-A2A1-06A	1.7045341141122579	2.693109593805373	-1.8587942318403943	-0.7839689855814593	0.4222	stagei	t2	n0	m0	male	no	white	nothispanicorlatino	3527	0	3527,0	1
TCGA-EE-A2A2-06A	1.6445280129322837	1.8598521969313997	-1.302117681619255	0.8076043257740433	0.8306	stageiii	t4	n1	m0	male	no	white	nothispanicorlatino	1814	0	1814,0	3
TCGA-EE-A2A5-06A	0.7886845203190059	2.1477984933500385	-1.396731452573876	-0.9749577829441196	0.8531	stagei	t2	n0	m0	male	no	white	nothispanicorlatino	1195	1	1195,1	1
TCGA-EE-A2A6-06A	-0.2820031621533838	2.4823061126255035	-1.8420301499968723	-0.9749577829441196	0.6126	stagei	t1	n0	m0	male	no	white	nothispanicorlatino	2620	0	2620,0	1
TCGA-EE-A2GB-06A	2.451829769777265	2.1711723663812856	-1.70648198685431	-0.4656543233103588	0.7019	stageiii	t2	n1	m0	male	yes	white	nothispanicorlatino	1803	0	1803,0	3
TCGA-EE-A2GC-06A	-0.17128772041107465	2.51147756335534	-1.7017918638983462	1.5078965827704645	0.6948	stageii	t3	n0	m0	male	no	white	nothispanicorlatino	2051	0	2051,0	2
TCGA-EE-A2GD-06A	0.7078482047739201	1.7704148063630059	-1.3366931890622804	-0.02001379613081805	0.5537	stageii	t4	n0	m0	female	no	white	nothispanicorlatino	10346	1	10346,1	2
TCGA-EE-A2GE-06A	1.4026873082702827	1.8903255168119026	-1.3711140791689285	-0.9112948504898996	0.4027	stagei	t2	n0	m0	male	yes	white	nothispanicorlatino	5286	0	5286,0	1
TCGA-EE-A2GH-06A	0.8313938005537046	2.2706665521047005	-1.5223877207268428	-1.5479241750321007	0.3148	stagei	t2	n0	m0	male	no	white	nothispanicorlatino	6699	0	6699,0	1
TCGA-EE-A2GI-06A	1.0288999674211055	2.0647385260105557	-1.4287630644758162	-1.229609512761	0.7065	stagei	t1	n0	m0	male	no	white	nothispanicorlatino	1482	0	1482,0	1
TCGA-EE-A2GJ-06A	1.0374462799991113	2.7265108515809944	-1.9587044316767253	1.5715595152246846	0.7012	stagei	t1	n0	m0	male	no	white	nothispanicorlatino	3266	1	3266,1	1
TCGA-EE-A2GK-06A	1.05694860862846	2.9246108528622097	NA	-0.7839689855814593	0.1604	stagei	t1	n0	m0	female	no	white	nothispanicorlatino	1665	0	1665,0	1
TCGA-EE-A2GL-06A	-0.8306438480531256	1.9695731111827997	-1.5941960466363314	-1.16594658030678	0.5545	stageii	t3	n0	m0	female	no	white	nothispanicorlatino	2423	0	2423,0	2
TCGA-EE-A2GM-06B	0.8175133193184791	1.3195473882719613	-1.2716498299151313	0.7439413933198232	0.8806	stageii	t4	n0	m0	female	no	white	nothispanicorlatino	2296	0	2296,0	2
TCGA-EE-A2GN-06A	2.625472395784317	1.7279415807913017	-1.5707491758093641	0.552952595957163	0.7466	stageii	t2	n0	m0	male	no	white	nothispanicorlatino	3106	1	3106,1	2
TCGA-EE-A2GP-06A	0.47541989086570213	1.925975836899582	-1.4105908349520808	1.3805707178620243	0.6928	stageiii	t4	n1	m0	male	no	white	nothispanicorlatino	423	1	423,1	3
TCGA-EE-A2GR-06A	1.8579413315190278	2.1195130822196835	-1.572471088955808	1.253244852953584	0.9573	stageii	t4	n0	m0	male	no	white	nothispanicorlatino	1301	1	1301,1	2
TCGA-EE-A2GS-06A	2.4417924168943923	1.8825255948826887	-1.568609482685482	-1.9299017697574212	0.7838	stagei	t2	n0	m0	female	no	white	nothispanicorlatino	2470	1	2470,1	1
TCGA-EE-A2GT-06A	0.6471199911385658	2.629720310634423	-1.886274315674288	1.189581920499364	0.5746	stageii	t3	n0	m0	male	no	white	nothispanicorlatino	1365	0	1365,0	2
TCGA-EE-A2GU-06A	1.213341671467742	2.459020138929436	-1.7896183368751744	0.4256267310487227	0.7631	stagei	t1	n0	m0	female	no	white	nothispanicorlatino	2884	0	2884,0	1
TCGA-EE-A2M5-06A	1.919468855223823	1.788512837907899	-1.3153780693796098	-0.592980188218799	0.7616	stagei	t2	n0	m0	male	no	white	nothispanicorlatino	659	1	659,1	1
TCGA-EE-A2M6-06A	1.693965435808699	1.6104841171207152	-1.2490518088577474	0.17097500123184228	0.7899	stagei	t1	n0	m0	male	no	white	nothispanicorlatino	3932	0	3932,0	1
TCGA-EE-A2M7-06A	1.2202869733855226	2.06021883494905	-1.6255846394335949	0.4892896635029428	0.7229	stageii	t3	n0	m0	male	no	white	nothispanicorlatino	877	1	877,1	2
TCGA-EE-A2M8-06A	2.2811099107649784	2.8463635820373074	-2.141075766514981	-0.2746655259476985	0.265	stageiii	t3	n1	m0	female	no	white	nothispanicorlatino	601	1	601,1	3
TCGA-EE-A2MC-06A	2.635312024162778	2.7154744628141323	-1.9244362230574303	0.9349301906824835	0.4217	stagei	t2	n0	m0	male	no	white	nothispanicorlatino	1871	1	1871,1	1
TCGA-EE-A2MD-06A	2.417750533923262	1.742433217236989	-1.327725826065125	-0.4019913908561387	0.8366	stageii	t3	n0	m0	male	no	white	nothispanicorlatino	1438	1	1438,1	2
TCGA-EE-A2ME-06A	-0.5831498763737403	2.228260619935694	-1.7886122649977847	-0.4656543233103588	0.202	stagei	t2	n0	m0	male	no	white	nothispanicorlatino	3141	1	3141,1	1
TCGA-EE-A2MF-06A	1.7054374833915675	2.354500347833707	-1.8514226987524574	-1.229609512761	0.8497	stagei	t2	n0	m0	female	no	white	nothispanicorlatino	8174	1	8174,1	1
TCGA-EE-A2MG-06A	2.182071249618322	2.264707816551018	-1.5776911361226489	-2.2482164320285216	0.3478	stagei	t2	n0	m0	male	no	white	nothispanicorlatino	3139	1	3139,1	1
TCGA-EE-A2MH-06A	1.6640180619363674	2.0984840026398346	-1.548071980265009	0.4892896635029428	0.6436	stageiii	t4	n0	m0	male	no	white	nothispanicorlatino	516	1	516,1	3
TCGA-EE-A2MI-06A	4.588520464208052	2.7275148354810375	-2.0140390819184857	-0.9749577829441196	0.6082	stageii	t4	n0	m0	male	no	white	nothispanicorlatino	6225	1	6225,1	2
TCGA-EE-A2MJ-06A	3.1099863677880415	2.2185290941799	-1.5723533314648008	0.10731206877762216	0.4888	stageiii	t4	n0	m0	male	no	white	nothispanicorlatino	2927	1	2927,1	3
TCGA-EE-A2MK-06A	1.2083995383996786	3.0108066962703255	-2.3227005194264403	-2.5665310942996222	0.7387	stageiii	t4	n0	m0	female	no	white	nothispanicorlatino	5487	0	5487,0	3
TCGA-EE-A2ML-06A	0.5572443906722419	1.955156445700154	-1.5582924781799927	-1.4842612425778805	0.7446	stageii	t3	n0	m0	male	no	white	nothispanicorlatino	6590	1	6590,1	2
TCGA-EE-A2MM-06A	1.9447218362853291	2.025996264738653	-1.3574223624217796	0.2983008661402825	0.8567	stagei	t2	n0	m0	female	no	white	nothispanicorlatino	5107	1	5107,1	1
TCGA-EE-A2MN-06A	0.3615538871453698	1.5196643546298712	-1.2539733510552584	-0.02001379613081805	0.7466	stagei	t2	n0	m0	male	no	white	nothispanicorlatino	1446	1	1446,1	1
TCGA-EE-A2MP-06A	1.2301620163633982	1.7339000660307216	-1.3494879431928573	-1.5479241750321007	0.7019	stagei	t2	n0	m0	female	no	white	nothispanicorlatino	7563	0	7563,0	1
TCGA-EE-A2MQ-06A	2.2243974001592584	2.137710594102851	-1.4079137930146512	0.7439413933198232	0.7733	stageiii	t3	n2	m0	female	no	white	nothispanicorlatino	1315	1	1315,1	3
TCGA-EE-A2MS-06A	2.6658257508384477	2.411670978558121	-1.5504112264165235	0.8712672582282635	0.8283	stageii	t3	n0	m0	male	no	white	nothispanicorlatino	4942	0	4942,0	2
TCGA-EE-A2MT-06A	1.0115655906210756	2.00019366892777	-1.3827088047580238	-0.8476319180356794	0.7645	stagei	t2	n0	m0	male	yes	white	nothispanicorlatino	2166	0	2166,0	1
TCGA-EE-A2MU-06A	1.0993871405156348	1.7899192365617322	-1.4040955372016264	0.8076043257740433	0.4696	stagei	t1	n0	m0	male	no	white	nothispanicorlatino	1620	0	1620,0	1
TCGA-EE-A3AA-06A	0.278618627827476	1.0920784757783073	-1.369451516084565	-0.7203060531272393	0.6987	stageiii	t0	n2	m0	male	no	white	nothispanicorlatino	3781	0	3781,0	3
TCGA-EE-A3AB-06A	1.8225253115137936	1.816336590546199	-1.295786192018441	-1.8025759048489811	0.5728	stageiii	t0	n2	m0	male	yes	white	nothispanicorlatino	3733	0	3733,0	3
TCGA-EE-A3AC-06A	1.1916890392800898	1.8827029374011819	-1.4614590740856117	-0.7203060531272393	0.7927	stageiii	t0	n2	m0	male	no	white	nothispanicorlatino	1948	0	1948,0	3
TCGA-EE-A3AD-06A	1.7085030073151894	2.1166957008136045	-1.4315233331049377	-0.5293172557645789	0.9432	stageiii	t0	n1	m0	male	no	white	nothispanicorlatino	875	1	875,1	3
TCGA-EE-A3AE-06A	1.1854259538226877	2.329565625713322	-1.5565780282466823	-0.4019913908561387	0.7503	stagei	t1	n0	m0	female	no	white	nothispanicorlatino	1658	0	1658,0	1
TCGA-EE-A3AF-06A	1.241767619215226	2.0115916631724904	-1.370504889229318	-0.6566431206730191	0.6925	stageiii	t0	n3	m0	female	yes	white	nothispanicorlatino	420	1	420,1	3
TCGA-EE-A3AG-06A	1.930805641824435	1.1561121798526204	-1.2684613407248155	-2.1208905671200817	0.836	stageiii	t0	n2	m0	male	no	white	nothispanicorlatino	1265	1	1265,1	3
TCGA-EE-A3AH-06A	-0.04980407192371174	2.762942736406276	-1.9889890126881142	-1.8025759048489811	0.8891	stageii	t3	n0	m0	male	no	white	nothispanicorlatino	4222	1	4222,1	2
TCGA-EE-A3J4-06A	0.17952488965298544	2.583987812671214	-1.9224458438481802	0.8712672582282635	0.836	stageii	t3	n0	m0	male	no	white	nothispanicorlatino	3869	1	3869,1	2
TCGA-EE-A3J5-06A	0.8595558729261032	2.4735605201543303	-1.7072205554238022	0.8076043257740433	0.6587	stageiii	t4	n1	m0	male	no	white	nothispanicorlatino	1124	1	1124,1	3
TCGA-EE-A3J7-06A	0.6495477809499267	1.6731462023620216	-1.26940050061962	-0.9749577829441196	0.945	stagei	t2	n0	m0	male	no	white	nothispanicorlatino	1949	0	1949,0	1
TCGA-EE-A3J8-06A	2.47464006365472	2.6590087295007927	-1.8330459323743322	0.04364913632340205	0.8806	stageiii	t4	n1	m0	male	no	white	nothispanicorlatino	1044	1	1044,1	3
TCGA-EE-A3JA-06A	0.6797835083969832	2.1985878081289982	-1.492061362600114	-0.9112948504898996	0.6565	stagei	t2	n0	m0	male	no	white	nothispanicorlatino	1618	1	1618,1	1
TCGA-EE-A3JB-06A	0.720513827394708	1.6816523219475021	-1.3160323061233599	0.10731206877762216	0.6482	stageiii	t3	n1	m0	female	no	white	nothispanicorlatino	6138	0	6138,0	3
TCGA-EE-A3JD-06A	1.8533928403547202	2.2160073362081825	-1.5553738244909803	0.7439413933198232	0.3801	stageiii	NA	n2	m0	male	no	white	nothispanicorlatino	832	1	832,1	3
TCGA-EE-A3JE-06A	3.464726045688646	2.2731658314353167	-1.5832951580432193	1.0622560555909237	0.3343	stageiii	t3	n1	m0	male	no	white	nothispanicorlatino	1562	0	1562,0	3
TCGA-EE-A3JH-06A	-0.6008559891193503	2.1109584035074245	-1.622624214584556	-0.2746655259476985	0.2524	stagei	t2	n0	m0	male	no	white	nothispanicorlatino	4086	0	4086,0	1
TCGA-EE-A3JI-06A	1.1671076517310512	1.8960507850606447	-1.3357036482640836	-0.6566431206730191	0.9082	stagei	t2	n0	m0	male	yes	white	nothispanicorlatino	4648	1	4648,1	1
TCGA-ER-A196-01A	2.640295874560625	2.316576423580975	-1.5535988540893513	0.3619637985945026	0.836	stageii	t4	n0	m0	female	no	white	nothispanicorlatino	1785	0	1785,0	2
TCGA-ER-A197-06A	1.9694882450505	1.8084685157457518	-1.2831931835298673	1.5715595152246846	0.498	stageiii	t4	n1	m0	female	no	white	nothispanicorlatino	424	1	424,1	3
TCGA-ER-A199-06A	0.15863318370653554	2.1880419067224115	-1.5772752742669787	1.762548312587345	0.538	stageiii	t4	n3	m0	female	no	white	nothispanicorlatino	279	1	279,1	3
TCGA-ER-A19C-06A	1.7130308281986877	1.8217254117355557	-1.308198991467027	1.189581920499364	0.8282	stagei	t2	NA	m0	male	no	white	nothispanicorlatino	1487	1	1487,1	1
TCGA-ER-A19D-06A	2.708167617893957	1.8242683833516824	-1.401331828497768	-0.7839689855814593	0.7317	stagei	t2	n0	m0	female	no	white	nothispanicorlatino	383	1	383,1	1
TCGA-ER-A19E-06A	3.0583136892883918	1.785227244320046	-1.372323944047654	-1.4205983101236603	0.688	stagei	t2	n0	m0	female	no	white	nothispanicorlatino	396	1	396,1	1
TCGA-ER-A19K-01A	2.4020571896253835	2.007616050570873	-1.4304131867203533	1.3169077854078042	0.8383	stageii	t4	n0	m0	female	no	white	nothispanicorlatino	469	1	469,1	2
TCGA-ER-A19M-06A	1.2756241197210685	1.8967807694350889	-1.3838535460496963	-1.4205983101236603	0.5808	stagei	t2	n0	m0	male	no	white	nothispanicorlatino	1857	1	1857,1	1
TCGA-ER-A19O-06A	2.715583209673356	2.5691756424205527	-2.1608771244289375	-0.14733966103925827	0.5199	stageiii	t3	n1	m0	male	no	white	nothispanicorlatino	NA	NA	NA,NA	3
TCGA-ER-A1A1-06A	2.482352248673959	2.8896976634053715	-2.5224042357280743	-0.02001379613081805	0.2988	stageiii	NA	n3	m0	male	yes	white	nothispanicorlatino	3196	0	3196,0	3
TCGA-ER-A3ET-06A	0.8911435538596808	2.4505029120050197	-1.7098385590746479	0.3619637985945026	0.6196	stageiii	t3	n1	m0	female	yes	white	nothispanicorlatino	2829	1	2829,1	3
TCGA-ER-A42K-06A	0.9696660835055572	1.7300266019899093	-1.3492611837797488	-1.16594658030678	0.868	stageiii	t4	n3	m0	female	no	white	nothispanicorlatino	394	1	394,1	3
TCGA-ER-A42L-06A	-0.42553268403239364	1.8697567288910522	-1.6272334737181522	-0.592980188218799	0.566	stageii	t3	n0	m0	male	no	white	nothispanicorlatino	4533	0	4533,0	2
TCGA-FR-A2OS-01A	2.9652362993194807	1.0894122674207247	-1.2328826840715734	-0.592980188218799	0.8806	stageii	t4	n0	m0	female	no	white	NA	368	1	368,1	2
TCGA-FR-A3R1-01A	1.8186879276977213	2.586137285294951	-1.922335650035328	0.6802784608656032	0.8345	stageii	t4	n0	m0	male	no	white	nothispanicorlatino	685	0	685,0	2
TCGA-FR-A3YN-06A	1.871353663370325	1.4456387712331695	-1.2487703223197248	-0.9112948504898996	0.8158	stagei	t2	n0	m0	male	no	white	nothispanicorlatino	2828	0	2828,0	1
TCGA-FR-A69P-06A	2.1093828865441573	1.2617917240920606	-1.2944623645537974	-1.5479241750321007	0.7913	stageiii	NA	n3	NA	female	yes	white	nothispanicorlatino	478	0	478,0	3
TCGA-FR-A726-01A	1.6138155334851527	1.7502890302678626	-1.3397903447370636	2.0172000424042253	0.7913	stageii	t4	n0	m0	male	no	white	nothispanicorlatino	305	1	305,1	2
TCGA-FR-A728-01A	1.9448493171086358	2.1961926590920156	-1.6176098205439642	-0.2746655259476985	0.6154	stageiii	t4	n2	m0	female	no	white	nothispanicorlatino	583	0	583,0	3
TCGA-FR-A729-06A	-1.067241425503745	1.9259822605215668	-1.7643335997349068	-1.2932724452152202	0.5351	stagei	t1	n0	m0	female	no	white	nothispanicorlatino	6716	0	6716,0	1
TCGA-FR-A7U8-06A	2.7559755307622646	1.6470928532250577	-1.5588201597400588	-0.5293172557645789	0.9114	stageiii	NA	n3	m0	male	no	white	nothispanicorlatino	847	0	847,0	3
TCGA-FR-A7U9-06A	0.7936272068433425	1.4123855624615032	-1.5588230424430731	0.2983008661402825	0.504	stageiii	t3	n3	m0	female	no	white	nothispanicorlatino	571	0	571,0	3
TCGA-FR-A7UA-06A	0.13721395803247893	2.882599935832788	-2.181240015353371	0.4256267310487227	0.1639	stagei	t2	n0	m0	female	yes	white	nothispanicorlatino	1164	0	1164,0	1
TCGA-FR-A8YC-06A	1.6753294727547607	2.2024207774643068	-1.6081313131086845	1.253244852953584	0.8318	stageii	t3	n0	m0	male	no	white	nothispanicorlatino	1059	1	1059,1	2
TCGA-FR-A8YD-06A	0.3313324916442695	2.38669573457995	-1.7264520397670773	-0.14733966103925827	0.8892	stageii	t4	n0	m0	female	no	white	nothispanicorlatino	1103	1	1103,1	2
TCGA-FR-A8YE-06A	-0.06744523061359411	2.041530503973224	NA	-1.10228364785256	0.3294	stagei	t1	n0	m0	male	no	white	nothispanicorlatino	3176	0	3176,0	1
TCGA-FS-A1YW-06A	-0.09818996747633026	2.762671355366793	-1.9276539203333014	-0.4019913908561387	0.8784	stagei	t1	n0	m0	male	no	white	nothispanicorlatino	6598	1	6598,1	1
TCGA-FS-A1YX-06A	1.1321410570113957	1.807851987575554	-1.4285426908957712	-1.229609512761	0.6925	stagei	t2	n0	m0	female	no	white	nothispanicorlatino	1478	1	1478,1	1
TCGA-FS-A1YY-06A	2.030056618590448	2.7494805604746277	-1.9776145913342764	-0.21100259349347836	0.8052	stageii	t3	n0	m0	female	no	white	nothispanicorlatino	6953	1	6953,1	2
TCGA-FS-A1Z0-06A	1.4350618139237517	1.9494453797480673	-1.38645860312948	-1.6752500399405408	0.6391	stagei	t1	n0	m0	female	no	white	nothispanicorlatino	6164	1	6164,1	1
TCGA-FS-A1Z4-06A	0.4152950176137301	2.0316312498339766	-1.525628345095573	0.23463793368606237	0.4877	stagei	t1	n0	m0	male	no	white	nothispanicorlatino	854	1	854,1	1
TCGA-FS-A1Z7-06A	2.30683360227362	2.1531213509280702	-1.5802347284715457	-2.5028681618454023	0.7019	stageiii	t4	n1	m0	male	no	white	nothispanicorlatino	237	1	237,1	3
TCGA-FS-A1ZA-06A	2.1379715794456424	1.74052493116629	-1.3239324988575694	-0.8476319180356794	0.7146	stageiii	t4	n2	m0	female	no	white	nothispanicorlatino	843	1	843,1	3
TCGA-FS-A1ZB-06A	0.6630393258133308	2.507146798779974	-1.7581494884090045	-0.08367672858503816	0.6465	stageii	t3	n0	m0	male	no	white	nothispanicorlatino	1486	1	1486,1	2
TCGA-FS-A1ZD-06A	1.9713302844504985	2.467607764042906	-1.639432988262319	0.2983008661402825	0.8109	stageii	t2	n0	m0	male	no	white	nothispanicorlatino	1628	1	1628,1	2
TCGA-FS-A1ZE-06A	1.100541272141307	2.680052630958947	-1.9278523462666328	-1.16594658030678	0.9253	stageii	t4	n0	m0	male	no	white	nothispanicorlatino	1413	1	1413,1	2
TCGA-FS-A1ZG-06A	5.30072846321868	1.6029364312559211	-1.3930578167327985	0.10731206877762216	0.9497	stageiii	t4	n2	m0	female	no	white	nothispanicorlatino	295	1	295,1	3
TCGA-FS-A1ZJ-06A	2.1136193771152136	2.3469488654233324	-1.6259578527456366	1.0622560555909237	0.8806	stagei	t2	n0	m0	female	no	white	nothispanicorlatino	1441	1	1441,1	1
TCGA-FS-A1ZK-06A	0.8337824693455964	2.2514538046601564	-1.444527494258066	0.616615528411383	0.9161	stageii	t4	n0	m0	male	no	white	nothispanicorlatino	728	1	728,1	2
TCGA-FS-A1ZM-06A	1.1924115592206437	1.816218532797042	-1.37797056047974	0.9985931231367037	0.7221	stageiii	t2	n2	m0	male	no	white	nothispanicorlatino	3080	0	3080,0	3
TCGA-FS-A1ZN-01A	0.9772372589440022	2.630633339503551	-1.928718797666622	-0.9749577829441196	0.8985	stageiii	t4	n1	m0	male	no	white	nothispanicorlatino	730	1	730,1	3
TCGA-FS-A1ZP-06A	2.236896664733027	2.232186122996355	-1.5207304819705523	-0.4019913908561387	0.7815	stageii	t3	n0	m0	male	no	white	nothispanicorlatino	2273	1	2273,1	2
TCGA-FS-A1ZR-06A	1.595653204315057	2.138750128570479	-1.5885346600583052	-1.4205983101236603	0.7963	stageii	t2	n0	m0	male	no	white	nothispanicorlatino	347	1	347,1	2
TCGA-FS-A4F2-06A	5.262272382052549	1.6270012438656571	NA	-0.7839689855814593	0.8571	stageii	t4	n0	m0	female	no	white	nothispanicorlatino	1525	1	1525,1	2
TCGA-FS-A4F4-06A	1.6550820641068524	1.8766423512151091	-1.3397202929745466	0.3619637985945026	0.624	stageii	t3	n0	m0	male	no	white	NA	2028	1	2028,1	2
TCGA-FS-A4F5-06A	1.9598728415431936	1.5209958625778266	-1.3790822059791705	1.189581920499364	0.901	stagei	t2	n0	m0	female	no	white	nothispanicorlatino	874	1	874,1	1
TCGA-FS-A4F8-06A	0.828386085560635	2.71490237166485	-1.9908390831377338	-0.4019913908561387	0.4064	stagei	t1	n0	m0	male	no	white	nothispanicorlatino	5318	1	5318,1	1
TCGA-FS-A4F9-06A	2.2076558254858223	2.1257345237971874	-1.466483116823542	1.3805707178620243	0.927	stageiii	t4	n3	m0	male	no	white	nothispanicorlatino	1035	0	1035,0	3
TCGA-FS-A4FB-06A	1.8670368686048386	1.321957707000128	-1.3194937356568273	-0.7839689855814593	0.8806	stageiii	t2	n1	m0	female	no	white	nothispanicorlatino	813	1	813,1	3
TCGA-FS-A4FC-06A	2.910578914963613	1.546148906302514	-1.7398480693369165	1.0622560555909237	0.8144	stageii	t3	n0	m0	female	no	white	nothispanicorlatino	1655	1	1655,1	2
TCGA-FS-A4FD-06A	1.3188750052582805	1.9486729666667908	-1.4718830904723863	-1.229609512761	0.8141	stageiii	t2	n3	m0	male	no	white	nothispanicorlatino	2454	1	2454,1	3
TCGA-FW-A3TV-06A	2.013884013948904	1.8048216053498036	-1.4393277984858461	-0.08367672858503816	0.7913	stageiii	t1	n2	m0	female	no	white	nothispanicorlatino	411	0	411,0	3
TCGA-FW-A5DX-01A	1.041158644071325	1.1214718696375825	-1.2620769753759187	0.8076043257740433	0.836	stageiii	t4	n3	NA	male	no	white	nothispanicorlatino	640	0	640,0	3
TCGA-FW-A5DY-06A	-0.2763048507625027	2.559091843176085	-2.2469036789944408	-0.6566431206730191	0.4974	stageiii	t3	n1	NA	female	no	white	nothispanicorlatino	587	0	587,0	3
TCGA-GF-A2C7-01A	1.4758623236349626	1.542142201200749	-1.285995325988182	-0.6566431206730191	0.9338	stageii	t4	n0	m0	male	no	white	nothispanicorlatino	NA	NA	NA,NA	2
TCGA-GF-A3OT-06A	1.8741551323007068	0.363736193089273	-1.2172229999904227	-0.02001379613081805	0.648	stageiii	t3	n3	m0	female	no	white	nothispanicorlatino	301	0	301,0	3
TCGA-GF-A4EO-06A	-2.3563048374713755	2.089158001150138	-1.919066330546943	0.9985931231367037	0.368	stageiii	t0	n3	m0	female	yes	white	nothispanicorlatino	591	0	591,0	3
TCGA-GF-A6C8-06A	1.6063280886534972	1.0783524967719247	-1.5657941089071596	0.23463793368606237	0.6573	stageii	t3	NA	m0	female	no	white	nothispanicorlatino	62	0	62,0	2
TCGA-GF-A6C9-06A	0.64058794936173	2.326110070261567	-1.6135453841125473	1.253244852953584	0.2948	stageiii	NA	NA	NA	male	yes	white	nothispanicorlatino	480	0	480,0	3
TCGA-GF-A769-01A	2.292186058625178	1.9441851893104083	-1.4854603441878078	-1.229609512761	0.7913	stageii	t4	NA	m0	male	no	white	nothispanicorlatino	1070	1	1070,1	2
TCGA-GN-A263-01A	2.821185176507981	2.2844418580603048	-1.4823367292371676	-2.1845534995743017	0.7254	stageiv	t4	n3	m1	male	no	white	nothispanicorlatino	467	1	467,1	4
TCGA-GN-A268-06A	2.997682631796768	1.6211300280275203	-1.221139596277387	1.5715595152246846	0.9562	stageii	t4	n0	m0	female	no	white	nothispanicorlatino	1910	1	1910,1	2
TCGA-GN-A269-01A	1.8785997736160454	1.301054594670961	-1.213284896139402	0.7439413933198232	0.6298	stageiii	t4	n3	m0	male	no	white	nothispanicorlatino	170	1	170,1	3
TCGA-GN-A26A-06A	0.8374275096119526	2.034897666089666	-1.417745275838041	0.2983008661402825	0.5782	stageiii	t3	n1	m0	female	no	white	nothispanicorlatino	988	1	988,1	3
TCGA-GN-A26C-01A	2.4698327664153883	2.9391343955838303	-2.185149337886493	1.189581920499364	0.5349	stageiii	t4	n2	m0	male	no	white	nothispanicorlatino	821	1	821,1	3
TCGA-GN-A26D-06A	1.0762760692789695	1.7566531544571387	-1.29536857978441	0.8712672582282635	0.836	stageii	t4	n0	NA	female	no	white	nothispanicorlatino	1460	1	1460,1	2
TCGA-GN-A4U3-06A	3.1548688842383603	1.9168236855670857	-1.3830769332225172	-1.8025759048489811	0.7913	stageiii	t3	n1	m0	male	yes	white	nothispanicorlatino	3708	0	3708,0	3
TCGA-GN-A4U4-06A	-0.04921026983650501	2.187051802472782	-1.6345191268405685	0.9349301906824835	0.7913	stageii	t2	NA	m0	male	no	white	nothispanicorlatino	1197	0	1197,0	2
TCGA-GN-A4U5-01A	0.5794328021813092	1.9817456803922002	-1.4250550423596597	0.17097500123184228	0.6388	stagei	t2	NA	m0	female	no	white	nothispanicorlatino	1156	0	1156,0	1
TCGA-GN-A4U7-06A	4.478736857447378	2.2269433818703366	-1.5130373714764507	-0.14733966103925827	0.8806	stageiii	t2	n3	m0	female	no	white	nothispanicorlatino	317	1	317,1	3
TCGA-GN-A4U9-06A	3.6199876370275987	2.4616626435259534	-1.6347009482086774	0.8076043257740433	0.836	stageiii	t2	n3	m0	male	no	white	nothispanicorlatino	673	1	673,1	3
TCGA-GN-A8LK-06A	3.9962834451833955	1.9337013242737142	-1.282569744285778	0.7439413933198232	0.9523	stagei	t1	NA	NA	male	no	white	nothispanicorlatino	1524	1	1524,1	1
TCGA-GN-A8LL-06A	1.5096380223089594	2.1772719415026827	-1.403900788481328	0.616615528411383	0.9099	stageii	t4	NA	m0	female	no	white	nothispanicorlatino	650	1	650,1	2
TCGA-IH-A3EA-01A	2.035011972725983	2.3428414856017956	-1.5007311761939393	0.17097500123184228	0.836	stageii	t4	n0	m0	male	no	white	hispanicorlatino	524	0	524,0	2
TCGA-QB-A6FS-06A	0.4913077835505844	1.3068162285905118	-1.268792404177257	-0.592980188218799	0.5702	stageiii	t0	n3	m0	male	no	white	nothispanicorlatino	220	0	220,0	3
TCGA-QB-AA9O-06A	1.98955888890393	1.9588281082457073	-1.3561442200091265	0.9349301906824835	0.6573	stageiii	NA	n3	m0	male	no	white	nothispanicorlatino	549	1	549,1	3
TCGA-RP-A693-06A	4.970172871183027	2.5712302379843925	-1.593363588939696	1.189581920499364	0.6568	stageiv	NA	NA	m1	male	no	white	nothispanicorlatino	NA	NA	NA,NA	4
TCGA-RP-A694-06A	3.7304650795385594	2.460315988491391	-1.6990108630296614	0.8076043257740433	0.7913	stageiv	NA	NA	m1	male	no	white	nothispanicorlatino	NA	NA	NA,NA	4
TCGA-RP-A695-06A	1.94022561873613	1.5990707239927668	-1.3803846314745085	NA	0.8744	stageiv	NA	NA	m1	male	no	white	nothispanicorlatino	NA	NA	NA,NA	4
TCGA-W3-A824-06A	1.6077888810671064	2.4279135615826535	-1.6786699442270967	0.2983008661402825	0.8548	stagei	t2	n0	m0	male	no	white	nothispanicorlatino	6940	0	6940,0	1
TCGA-W3-A825-06A	0.7441783338461888	2.0475042237919197	-1.4494459043323948	0.10731206877762216	0.6401	stageii	t3	n0	m0	female	no	white	nothispanicorlatino	1917	1	1917,1	2
TCGA-W3-A828-06A	2.5291669969948227	1.8369719637795252	-1.6240349310710858	0.4892896635029428	0.6126	stageii	t3	n0	m0	male	no	white	nothispanicorlatino	3683	1	3683,1	2
TCGA-W3-AA1O-06A	2.438214892520998	1.9790579431168742	-1.3249064190172946	1.6988853801331247	0.7913	stageiii	NA	n2	m0	male	no	white	nothispanicorlatino	122	1	122,1	3
TCGA-W3-AA1Q-06A	1.1769077838400874	1.8973478484892787	-1.3482987167552283	-0.08367672858503816	0.7843	stageiii	NA	n1	m0	male	no	white	nothispanicorlatino	2101	1	2101,1	3
TCGA-W3-AA1R-06A	3.997565933815839	1.910037666134105	-1.5892196429120025	0.8076043257740433	0.7466	stageii	t3	n0	m0	male	no	white	nothispanicorlatino	3379	1	3379,1	2
TCGA-W3-AA1V-06B	2.320193087540218	2.0312450547150895	-1.3661933942769549	0.2983008661402825	0.7409	stageii	t3	n0	m0	male	no	white	nothispanicorlatino	1280	1	1280,1	2
TCGA-W3-AA1W-06A	1.5346697372232763	2.756539094974661	-2.0596017509473494	0.3619637985945026	0.4637	stageii	t3	n0	m0	male	yes	white	nothispanicorlatino	6666	0	6666,0	2
TCGA-W3-AA21-06A	2.462047515246894	1.8356991940597867	-1.312152714975304	-2.0572276346658613	0.8588	stagei	t2	n0	m0	male	no	white	nothispanicorlatino	3195	1	3195,1	1
TCGA-WE-A8JZ-06A	0.5490413208778173	1.8378805071600082	-1.3531365787355731	0.7439413933198232	0.9017	stageiii	t4	n1	m0	male	no	NA	NA	731	0	731,0	3
TCGA-WE-A8K1-06A	0.30056994686383914	2.3522250220866328	-1.6368779777850582	0.9985931231367037	0.6607	stageiii	t3	n3	m0	male	no	white	nothispanicorlatino	1492	0	1492,0	3
TCGA-WE-A8K5-06A	1.1511453657531425	1.7475260328408184	-1.287807739803507	0.4256267310487227	0.7913	stageiv	t2	n3	m1	male	no	white	nothispanicorlatino	1860	1	1860,1	4
TCGA-WE-A8K6-06A	2.038398384189055	1.8540392564534365	-1.291591289416339	1.3169077854078042	0.8556	stageiii	NA	n1	m0	male	no	white	nothispanicorlatino	546	0	546,0	3
TCGA-WE-A8ZM-06A	1.1024637750841408	1.7505644858563825	-1.3534027500414494	0.7439413933198232	0.9055	stageiii	NA	n1	m0	male	yes	white	nothispanicorlatino	3082	0	3082,0	3
TCGA-WE-A8ZN-06A	1.3504184486528485	2.709534405348453	-1.8877166773321727	-0.08367672858503816	0.5157	stageii	t4	NA	m0	male	no	NA	nothispanicorlatino	1794	0	1794,0	2
TCGA-WE-A8ZO-06A	1.4311299791406855	1.5005611499449445	-1.359761697450039	0.9349301906824835	0.7426	stageiii	t3	n1	m0	female	yes	NA	nothispanicorlatino	2145	0	2145,0	3
TCGA-WE-A8ZQ-06A	1.851582476929868	2.2132192453273745	-1.5220730926517723	-0.6566431206730191	0.9397	stageii	t3	n0	m0	male	no	NA	nothispanicorlatino	1923	0	1923,0	2
TCGA-WE-A8ZT-06A	0.4453015777936703	2.060364332777799	-1.6078501274270072	-2.1208905671200817	0.7913	stageiv	t3	n1	m1	female	no	white	nothispanicorlatino	359	0	359,0	4
TCGA-WE-A8ZX-06A	1.2139966230421058	2.1566750670860713	-1.6085241172533682	-0.8476319180356794	0.7057	stageiii	NA	n1	m0	male	yes	white	nothispanicorlatino	1089	0	1089,0	3
TCGA-WE-A8ZY-06A	2.4888124015353283	1.7156172818862503	-1.2570741024700551	0.23463793368606237	0.836	stageii	t3	NA	m0	male	no	white	nothispanicorlatino	1506	1	1506,1	2
TCGA-WE-AA9Y-06A	2.5759508920142533	2.0724387298321694	-1.5366175870321297	-1.3569353776694404	0.6083	stageiii	t2	n3	m0	male	no	white	nothispanicorlatino	370	0	370,0	3
TCGA-WE-AAA0-06A	0.2008155003498656	1.9747169453372626	-1.4720318876178926	-0.7203060531272393	0.8331	stagei	t1	n0	m0	male	yes	white	nothispanicorlatino	1229	0	1229,0	1
TCGA-WE-AAA3-06A	1.8825460711717832	2.0439046865140167	-1.3657338301931239	1.6352224476789048	0.6847	stageiii	t4	n2	m0	female	no	white	nothispanicorlatino	651	0	651,0	3
TCGA-WE-AAA4-06A	1.4402958818483416	2.0354841194704347	-1.456717180620064	-0.14733966103925827	0.3036	stageiii	NA	n3	m0	female	no	white	nothispanicorlatino	760	0	760,0	3
TCGA-YD-A89C-06A	3.135414446434537	1.9595041812757585	-1.4001486431881531	-0.9749577829441196	0.7019	stagei	t1	NA	m0	female	no	white	nothispanicorlatino	210	0	210,0	1
TCGA-YG-AA3P-06A	0.6735947244326658	1.2644230122700537	-1.2028383839748606	0.2983008661402825	0.958	stageii	t4	n0	m0	female	no	NA	hispanicorlatino	439	0	439,0	2
TCGA-Z2-A8RT-06A	-0.10084918430969445	2.229270247618101	-1.622835842069428	-1.0386207153983398	0.7097	stageii	t3	n0	m0	female	no	white	nothispanicorlatino	839	0	839,0	2
TCGA-Z2-AA3S-06A	-0.30203231937243746	1.9816742235669809	-1.49794041544104	-0.02001379613081805	0.8417	stagei	t1	n0	m0	male	yes	white	nothispanicorlatino	2950	0	2950,0	1
TCGA-Z2-AA3V-06A	0.39792044758816464	2.286906262782116	-1.7307866592920882	-0.08367672858503816	0.4552	stagei	t1	n0	m0	female	no	white	nothispanicorlatino	486	0	486,0	1
